# Supplementary material for: Maximal lactate steady state in T53/54 wheelchair racing
Source: PeerJ. 2026 Apr 7;14:e20986. doi: 10.7717/peerj.20986 (PMC13068009; doi:10.7717/peerj.20986)
Supplement: Supplemental Information 1 — The testing environment raw data, the participants blood lactate, velocity, and heart rate, RPE data collected during incremental exercise testing and constant load test. [file peerj-14-20986-s001.xlsx]

## Sheet: WEATHER
number	temperature	humidity	PRESSURE
	Celsius	%	Kpa
1	20	88	1009
2	27	53	1010
3	21	54	1012
4	14	72	1017
5	21	89	1009
6	25	49	1011
7	23	76	1007
8	23	75	1009
9	23	79	1007
10	20	68	1013
11	24	73	1007
12	22	75	1010
13	14	69	1015
14	14	69	1015
15	24	58	1010
16	20	65	1010
17	20	83	1009
18	23	65	1014
19	24	58	1010
20	23	76	1007
21	24	73	1007
22	17	81	1010
23	23	59	1009
24	19	92	1008
25	21	70	1012
26	23	53	1012
27	27	54	1010
28	23	77	1009
29	24	73	1007
30	23	76	1007
31	20	76	1013
32	28	46	1009
33	23	77	1009
34	22	81	1009
35	23	76	1007
36	21	70	1009
37	24	73	1007
38	22	81	1009
39	23	73	1009
40	23	82	1009
41	23	76	1007
42	22	81	1009
43	24	58	1010
44	22	83	1009
45	23	76	1009
46	23	75	1009
47	22	65	1014
48	22	74	1011
49	28	42	1009
50	23	77	1009
51	25	66	2009
52	22	82	1009
53	24	73	1007
54	21	54	1012
55	22	82	1009
56	20	88	1009
57	23	83	1009
58	24	88	1009
59	24	93	1007
60	18	81	1010
61	22	72	1012
62	19	82	1013
63	24	72	1006

## Sheet: MLSS-BLC
At MLSS intensity BLC
participants	before test	5min	10min	15min	20min	25min	30min
1	2.24	3.88	4.09	4.15	4.38	5.05	4.685
2	1.37	3.96	5.925	6.3	6.41	6.3	7
3	1.46	4.465	4.72	4.375	4.565	4.66	5.245
4	2.025	5.785	5.805	6.125	6.36	6.465	6.7
5	1.04	4.595	5.705	5.68	5.345	4.78	5.06
6	1.025	2.72	3.71	3.95	4.23	4.3	4.33
7	1.1	5.515	6.105	5.98	6.28	6.4	6.485
8	1.345	1.925	2.875	4.22	3.53	3.495	3.215
9	1.165	4.77	6.45	6.16	6.325	5.68	5.78
>MLSS intensity BLC
participants	before test	5min	10min	15min	20min	25min	30min
1	1.16	6.3	7.64	7.75	6.69	7.865	9.05
2	1.6	3.54	5.09	5.95	6.08	6.89	7.13
3	1.77	6.24	7.14	7.25	6.75	7.4	7.95
4	1.42	3.92	4.12	5.27	4.28	4.79	4.21
5	1.94	6.78	8.35	9.34	10.65	9.59	9.12
6	2.01	2.46	2.52	2.66	3.02	4.15	4.63
7	1.15	6.87	7.91	8.04	7.92	8.45	9.14
8	1.12	4.26	5.5	6.87	7.92	8.04	7.92
9	1.37	4.02	5.49	6.04	6.65	6.58	7.09

## Sheet: MLSS RESULTS
MLSS results for the participants
participants	MLSS-BLC	MLSS-Vave	MLSS-Vpeak	MLSS-HRave	MLSS-HRmax	RPE	LT4	V-MAX	% V-MAX
	(mM)	(km/h)	(km/h)	(bpm)	(bpm)	(6~20)		(km/h)
1	6.5	24.98	29.98	154.83	174.33	13	24.03	30.6	0.8
2	4.57	24.28	26.73	166.67	174.5	12	21.61	31	0.7833
3	4.71	23.72	26.5	150	157.83	12	23.3	29.3	0.798
4	6.41	25.57	28.27	164.8	175.8	12	24.15	29	0.841
5	5.22	25.23	27.67	155	163.17	14	23.84	30.9	0.8014
6	4.2	22.32	24.52	161	169.67	15	23.21	25.2	0.855
7	6.29	22.02	24.03	147.83	155.5	13	18.9	28.6	0.7822
8	3.62	22.7	24.52	150.5	162	12	23.7	27.1	0.7981
9	5.99	24.47	25	180	191	13	20.9	28.5	0.7965

## Sheet: MLSS-SPEED
MLSS Intensity Speed									>MLSS Intensity Speed
participants	5min	10min	15min	20min	25min	30min			participants	5min	10min	15min	20min	25min	30min
1	24.1	24.2	24.1	24.5	24.3	24.5			1	24.2	24.4	24.5	24.6	24.5	24.7
2	23.7	23.7	23.6	23.9	23.5	23.9			2	24	24	24	24	24	24
3	25.7	25.4	25.6	25.5	25.3	25.9			3	26	26.2	26.1	26	25.8	26.4
4	24.3	24.5	24.5	24.6	24.6	24.3			4	24.9	25.2	25	24.8	24.8	24.8
5	25.2	25.5	24.8	25.3	25.2	25.4			5	26.3	26.4	26.4	26.3	26.4	26.3
6	22.2	22.6	22.4	22.3	22.2	22.2			6	22.5	22.8	22.8	22.7	22.9	23
7	22	22.1	22	21.9	22	22.1			7	22.7	22.5	22	22.5	22.6	22.5
8	23.2	23.2	22.9	22.6	22.3	22			8	24	24.2	24	23.6	23.4	23.8
9	24.9	25.3	25.5	25.1	24.3	24.8			9	24.786	25.296	25.398	25.806	25.602	26.01

## Sheet: IET TEST
Participants' incremental test and blood lactate data
participant	1st IET & BLC			2nd IET & BLC			3rd IET& BLC			4th IET & BLC			5th IET & BLC
	km/h	VMEAN%	BLC	km/h	VMEAN%	BLC	km/h	VMEAN%	BLC	km/h	VMEAN%	BLC	km/h	VMEAN%	BLC
1	21.8919	0.7477	2.15	23.3514	0.7787	2.27	24.8108	0.8302	3.67	26.2703	0.8851	6.095	27.7297	0.9125	10.27
2	21.4286	0.7501	3.72	22.8571	0.8001	4.65	24.2857	0.8502	7.67	25.7143	0.881	11.05	27.1429	0.9699	14.82
3	22.2527	0.7718	3.74	23.7363	0.8156	4.59	25.2198	0.8527	5.6	26.7033	0.8662	8.07	28.1868	no complete	7.82
4	21.2042	0.7711	3.55	22.6178	0.8207	3.45	24.0314	0.8454	3.78	25.445	0.9126	5.445	26.8586	0.9657	8.195
5	21.7742	0.744	2.83	23.2258	0.8129	3.62	24.6774	0.8611	5.86	26.129	0.8956	10.59	27.5806	0.9403	14.86
6	16.9456	0.7614	1.6	18.0753	0.8012	1.4	19.205	0.8588	3.93	20.3347	0.9075	5.6	21.4644	0.9517	6.37
7	16.9456	0.7791	1.21	18.0753	0.8367	1.35	19.205	0.8544	1.465	20.3347	0.9119	1.585	21.4644	1.0226	4.82
8	18.4932	0.7705	0.945	19.726	0.811	0.91	20.9589	0.8678	1.285	22.1918	0.9043	1.91	23.4247	0.9543	4.54
9	21.5	0.7765	1.79	22.5	0.8126	2.03	23.8	0.8595	2.79	24.8	0.8956	4.6	25.2	0.9101	6.36
